# Supplementary material for: Cardiac Magnetic Resonance Imaging with Myocardial Strain Assessment Correlates with Cardiopulmonary Exercise Testing in Patients with Pectus Excavatum
Source: Diagnostics (Basel). 2024 Dec 7;14(23):2758. doi: 10.3390/diagnostics14232758 (PMC11640324; doi:10.3390/diagnostics14232758)
Supplement: Supplementary file 1 [file diagnostics-14-02758-s001.zip]

Archive with 2 entries (2 files):
- SupplTable1.pdf
- SupplTable2.pdf
